# Supplementary material for: Conservation Assessment and Chemistry of Boswellia ogadensis, a Critically Endangered Frankincense Tree
Source: Plants (Basel). 2022 Dec 5;11(23):3381. doi: 10.3390/plants11233381 (PMC9735944; doi:10.3390/plants11233381)
Supplement: Supplementary file 1 [file plants-11-03381-s001.zip]

Archive with 3 entries (2 files):
- plants-2030998-Supplementary/
- plants-2030998-Supplementary/plants-2030998-Figure S1.pdf
- plants-2030998-Supplementary/plants-2030998-Figure S2.pdf
